# Supplementary material for: Gait asymmetry as a determinant of functional recovery and return to sport after ACL reconstruction: a cross-sectional biomechanical analysis
Source: Front Bioeng Biotechnol. 2026 May 13;14:1762965. doi: 10.3389/fbioe.2026.1762965 (PMC13212489; doi:10.3389/fbioe.2026.1762965)
Supplement: Supplementary file 1 [file Table1.xlsx]

## Sheet: Raw_Data
Group	Single_leg_hop_cm	Triple_hop_cm	Crossover_hop_cm	Timed_hop_sec	LSI_single_hop	LSI_triple_hop	LSI_crossover_hop	LSI_timed_hop
RTS	168.524	503.388	469.032	1.98657	94.1549	89.7086	95.8536	98.9284
RTS	160.619	488.534	478.514	2.0362	96.5806	86.1991	90.058	100.314
RTS	170.404	466.796	477.053	1.78096	90.7841	93.4554	94.2794	97.6283
RTS	181.302	493.206	489.532	1.91107	90.9242	97.5019	96.8354	101.799
RTS	159.425	482.668	471.075	1.43381	93.3014	100.72	87.3459	94.2447
RTS	159.425	504.736	503.732	1.76634	95.0436	94.8638	96.02	92.9027
RTS	182.001	462.434	464.78	1.88211	96.8526	101.237	91.2925	91.3806
RTS	171.895	471.914	532.446	1.73283	100.87	88.9016	96.1267	100.714
RTS	156.495	470.282	484.964	2.16486	98.7389	87.5761	90.898	98.3149
RTS	169.095	443.154	451.348	1.70548	95.2282	94.3323	86.8149	96.2916
RTS	156.57	487.708	446.503	1.85399	95.7144	96.1347	87.51	97.2479
RTS	156.542	486.82	481.718	1.93961	92.3213	94.426	94.0785	93.2424
RTS	165.352	480.339	465.714	2.13619	95.7161	86.0835	94.9081	103.42
RTS	138.52	474.27	486.966	1.70462	94.7841	94.1946	90.3451	96.8183
RTS	140.865	444.373	481.508	2.09447	96.8934	89.2117	96.3933	96.7618
RTS	155.34	469.559	469.129	1.92153	92.9261	97.3057	87.3768	98.5184
RTS	149.73	471.532	451.583	1.77277	97.5717	96.0631	93.631	97.8209
RTS	166.252	459.896	436.438	1.98932	101.068	90.7065	89.1428	97.0881
RTS	151.035	476.126	460.658	1.94986	95.4048	92.4531	91.3348	94.1971
RTS	144.757	490.441	490.195	1.82997	97.1659	90.2172	94.0758	97.7937
RTS	180.587	527.968	475.634	1.93047	98.161	94.303	90.5172	101.814
RTS	159.529	484.63	442.539	1.8622	94.3958	98.4761	92.3825	100.284
RTS	163.181	486.731	474.706	1.93703	96.5531	90.5185	97.8347	100.991
RTS	144.602	478.325	479.515	2.01932	95.8234	96.6266	91.6286	94.993
RTS	155.562	431.627	450.743	2.1579	96.117	92.3859	97.1659	93.6296
RTS	163.721	479.539	474.265	1.73433	93.1131	91.3092	89.4615	96.0915
RTS	148.01	481.735	472.1	2.23996	95.8646	94.1212	95.9668	96.6088
RTS	167.017	542.579	444.869	1.62719	97.4981	90.3155	99.5409	99.5684
RTS	154.862	475.339	478.891	1.89723	100.786	92.29	84.2012	91.6265
RTS	158.708	487.845	483.493	2.00825	99.0895	89.6487	90.7662	100.809
RTS	154.849	479.331	495.333	1.96215	103.208	102.615	96.1521	95.9997
RTS	185.401	450.619	494.67	1.8266	93.1327	94.7046	93.0941	95.2334
RTS	162.172	509.146	439.548	1.88878	98.7895	91.6911	95.3449	93.5655
RTS	149.171	499.249	449.52	1.84605	96.4125	95.4373	91.5224	91.7337
RTS	172.581	500.239	482.456	1.8316	103.335	94.0995	94.2294	98.796
RTS	147.14	457.184	482.428	2.04744	92.9914	93.654	93.2797	96.659
RTS	164.94	515.729	482.456	1.97355	92.883	97.0781	98.4677	92.7736
RTS	137.942	444.715	558.121	1.81606	93.7121	97.6658	94.8873	92.759
RTS	145.804	495.069	483.722	2.05494	88.4526	92.3849	95.2134	95.493
RTS	164.791	535.672	496.523	1.96609	93.9661	92.1991	92.2754	101.207
RTS	171.534	455.13	492.407	2.04193	93.161	93.4323	91.9786	95.7102
RTS	164.474	465.871	485.547	2.01444	96.2989	85.1221	92.1944	92.166
RTS	160.9	482.733	463.633	1.79565	96.9591	88.3477	95.4363	95.7496
Non-RTS	144.445	431.467	456.755	2.02917	96.0881	93.3395	82.6271	87.3446
Non-RTS	127.573	401.926	417.127	2.26451	91.663	94.8551	85.7047	78.4964
Non-RTS	138.445	447.604	430.994	2.23987	84.3624	84.5328	93.4365	88.1418
Non-RTS	142.159	415.702	424.564	2.12624	82.8256	89.0322	88.222	87.4971
Non-RTS	163.909	459.03	439.238	2.15112	89.4714	87.5863	83.0383	90.8812
Non-RTS	153.684	419.733	497	2.35998	80.8093	102.67	89.6513	95.0887
Non-RTS	123.496	489.394	388.814	2.02352	95.8744	91.9917	82.683	92.452
Non-RTS	153.404	423.574	454.874	2.22848	92.7577	85.1928	75.6249	87.3586
Non-RTS	143.242	436.585	395.399	2.09361	84.8773	80.6823	80.085	84.3012
Non-RTS	139.06	468.619	424.911	2.09082	78.9312	77.1349	76.3495	97.7328
Non-RTS	157.525	410.947	465.291	2.32778	93.5915	86.9989	82.9279	88.5561
Non-RTS	163.534	452.087	438.783	2.27857	86.5725	81.7679	84.5298	88.3908
Non-RTS	162.105	482.544	409.239	2.27643	93.0368	78.1387	91.709	88.2519
Non-RTS	136.734	400.323	418.615	2.36499	79.4986	82.3662	85.8656	89.063
Non-RTS	144.329	450.879	454.701	2.13378	84.255	79.9956	83.5013	87.8131
Non-RTS	153.507	453.001	418.225	2.25275	87.1451	95.0849	88.0413	86.2461
Non-RTS	162.74	467.725	442.72	2.07415	87.3446	90.6949	74.8758	86.344
Non-RTS	141.893	410.776	438.299	2.18835	84.9687	85.8465	85.4702	88.2205
Non-RTS	146.1	408.42	420.263	2.10657	90.0972	93.9557	87.7878	86.3565
Non-RTS	132.906	460.394	492.584	2.14746	82.0168	86.3117	78.0477	85.7381
Non-RTS	131.618	454.048	453.519	2.23713	86.4394	81.196	89.4025	88.7285
Non-RTS	160.403	452.736	384.73	1.98272	87.695	94.191	85.9157	87.4093
Non-RTS	168.195	455.443	441.944	2.50663	89.579	88.8271	82.6518	93.8296
Non-RTS	147.728	426.487	420	1.94892	90.5215	80.237	87.1899	78.664
Non-RTS	163.141	452.222	459.172	1.91145	81.7442	84.8527	94.2821	92.324
Non-RTS	153.942	453.938	416.617	2.33846	79.7869	81.1179	85.2375	92.8882
Non-RTS	139.515	425.518	434.152	2.2725	93.2273	78.3537	85.5248	80.7721
Non-RTS	153.939	498.303	450.184	2.24234	88.7085	90.9377	82.461	87.0892
Non-RTS	170.8	459.037	459.517	2.2431	83.5422	96.2963	80.7702	86.9842
Non-RTS	148.247	412.063	406.068	2.1278	94.5345	78.2678	88.0454	83.2026
Non-RTS	171.181	464.191	428.466	1.96849	87.6729	88.9582	80.7432	85.501
Non-RTS	111.219	418.174	424.833	2.14364	92.757	82.344	84.7599	84.2864
Non-RTS	160.538	467.874	420.218	2.00811	87.4427	83.2352	82.3817	94.7358
Non-RTS	150.007	478.354	482.792	2.30552	96.9704	82.6615	86.524	91.7552
Non-RTS	144.475	422.519	447.597	2.10353	95.5105	81.1813	85.8948	92.9812
Non-RTS	150.075	472.847	404.501	1.98141	85.93	86.1544	88.9425	90.9741
Non-RTS	120.278	457.315	460.865	2.07215	91.7641	81.3613	82.2416	84.219
Non-RTS	145.612	468.86	492.02	2.20433	90.2049	87.364	83.2814	86.4255
Non-RTS	153.877	499.179	463.83	2.02853	93.6621	85.6162	80.212	90.1262
Non-RTS	169.938	438.748	397.814	1.982	82.5077	84.5877	82.5262	83.8792
Non-RTS	141.333	424.407	424.593	2.17386	90.3993	80.9438	86.0837	90.9424
Non-RTS	137.174	420.577	469.895	2.17409	92.1793	82.7466	87.7278	87.4628
Non-RTS	141.57	422.656	418.813	2.03875	78.7132	90.0069	80.457	86.9719

## Sheet: Metadata
Variable	Description	Data Type	Instrument
Group	Group classification: RTS (returned to sport) or Non-RTS (did not return)	Categorical	Clinical evaluation
Single_leg_hop_cm	Single-leg hop for distance (in centimeters)	Continuous	Hop test
Triple_hop_cm	Triple hop for distance (in centimeters)	Continuous	Hop test
Crossover_hop_cm	Crossover hop for distance (in centimeters)	Continuous	Hop test
Timed_hop_sec	6-meter timed hop (in seconds)	Continuous	Timed hop test
LSI_single_hop	Limb Symmetry Index for single-leg hop (percentage)	Continuous	Calculated
LSI_triple_hop	Limb Symmetry Index for triple hop (percentage)	Continuous	Calculated
LSI_crossover_hop	Limb Symmetry Index for crossover hop (percentage)	Continuous	Calculated
LSI_timed_hop	Limb Symmetry Index for timed hop (percentage)	Continuous	Calculated

## Sheet: README
Field	Information
Study Title	Gait Asymmetry and Functional Performance After ACL Reconstruction
Description	This dataset includes participant-level data comparing RTS and Non-RTS groups on gait-related functional performance.
Version	1.0
Date	2025-12-07
Contact	rshankar@kku.edu.sa
